# Supplementary material for: Predicting Beef Fatty Acid Composition from Diet and Plasma Profiles Using Multivariate Models
Source: Animals (Basel). 2025 Oct 14;15(20):2969. doi: 10.3390/ani15202969 (PMC12560911; doi:10.3390/ani15202969)
Supplement: Supplementary file 1 [file animals-15-02969-s001.zip]

Archive with 1 entries (1 files):
- animals-3898730-supplementary.pdf
